# Supplementary material for: Systematic Review on HRV Reference Values
Source: J Cardiovasc Dev Dis. 2025 Jun 6;12(6):214. doi: 10.3390/jcdd12060214 (PMC12194801; doi:10.3390/jcdd12060214)
Supplement: Supplementary file 1 [file jcdd-12-00214-s001.zip]

Archive with 2 entries (2 files):
- eSupp 1 PRIMSA Checklist.pdf
- eTable S1.pdf
